# Supplementary material for: Combining different points of view on plant descriptions: mapping agricultural plant roles and biological taxa
Source: Front Artif Intell. 2023 Sep 27;6:1188036. doi: 10.3389/frai.2023.1188036 (PMC10565037; doi:10.3389/frai.2023.1188036)
Supplement: SUPPLEMENTARY DATA SHEET 1 — SSSOM files that contains 63 mappings between vegetables or grapevine crop usage and their biological taxa. [file Data_Sheet_1.CSV]

#mapping_set_id:"FCU_TAXREF_LD_MANUAL_2023_03"
#creator_id: "https://ror.org/01pd2sz18"
#creator_label: "Mathématiques, Informatique et Statistique pour l'Environnement et l'Agronomie"
#curie_map:
# fcu: "http://ontology.inrae.fr/frenchcropusage"
# taxref: "http://taxref.mnhn.fr/lod/"
#subject_source: "http://ontology.inrae.fr/frenchcropusage"
#subject_source_version: "3.3"
#object_source: "http://taxref.mnhn.fr/lod/taxref-ld"
#object_source_version: "15.2"
#license: "https://creativecommons.org/licenses/by/2.0/"
subject_id	subject_label	predicate_id	predicate_label	object_id	object_label	confidence	mapping_justification	mapping_cardinality	subject_type	object_type	author_id	author_label	reviewer_id	reviewer_label	mapping_date	curation_rule_text	comment
fcu:Carottes_fourrageres	carotte fourragère	fcu:def/hasReferenceTaxon	has reference taxon	taxref:taxon/94503	Daucus carota	1	semapv:ManualMappingCuration	N:N	skos:Concept	owl:Class	https://orcid.org/0000-0002-3076-5499	Catherine Roussey	https://orcid.org/0000-0002-5872-5034	Juliette Raphel	2023-02-03T00:00:00Z	CR_Geves	present in GEVES catalogue
fcu:Carottes_fourrageres	carotte fourragère	fcu:def/hasReferenceScientificName	has reference scientific name	taxref:name/94503	Daucus carota L., 1753	1	semapv:ManualMappingCuration	N:N	skos:Concept	skos:Concept	https://orcid.org/0000-0002-3076-5499	Catherine Roussey	https://orcid.org/0000-0002-5872-5034	Juliette Raphel	2023-02-03T00:00:00Z	CR_Geves	present in GEVES catalogue
fcu:Carottes_fourrageres	carotte fourragère	fcu:def/hasReferenceTaxon	has reference taxon	taxref:taxon/133744	Daucus carota subsp. sativus	1	semapv:ManualMappingCuration	N:N	skos:Concept	owl:Class	https://orcid.org/0000-0002-3076-5499	Catherine Roussey	https://orcid.org/0000-0002-5872-5034	Juliette Raphel	2023-02-03T00:00:00Z	CR_C3PO_KB	present in C3PO KB
fcu:Carottes_fourrageres	carotte fourragère	fcu:def/hasReferenceScientificName	has reference scientific name	taxref:name/133744	Daucus carota subsp. sativus (Hoffm.) Schübl. & G.Martens, 1834	1	semapv:ManualMappingCuration	N:N	skos:Concept	skos:Concept	https://orcid.org/0000-0002-3076-5499	Catherine Roussey	https://orcid.org/0000-0002-5872-5034	Juliette Raphel	2023-02-03T00:00:00Z	CR_C3PO_KB	present in C3PO KB
fcu:Carottes_potageres	carotte potagère	fcu:def/hasReferenceTaxon	has reference taxon	taxref:taxon/94503	Daucus carota	1	semapv:ManualMappingCuration	N:N	skos:Concept	owl:Class	https://orcid.org/0000-0002-3076-5499	Catherine Roussey	https://orcid.org/0000-0002-5872-5034	Juliette Raphel	2023-02-03T00:00:00Z	CR_Geves	present in GEVES catalogue
fcu:Carottes_potageres	carotte potagère	fcu:def/hasReferenceScientificName	has reference scientific name	taxref:name/94503	Daucus carota L., 1753	1	semapv:ManualMappingCuration	N:N	skos:Concept	skos:Concept	https://orcid.org/0000-0002-3076-5499	Catherine Roussey	https://orcid.org/0000-0002-5872-5034	Juliette Raphel	2023-02-03T00:00:00Z	CR_Geves	present in GEVES catalogue
fcu:Carottes_potageres	carotte potagère	fcu:def/hasReferenceTaxon	has reference taxon	taxref:taxon/133744	Daucus carota subsp. sativus	1	semapv:ManualMappingCuration	N:N	skos:Concept	owl:Class	https://orcid.org/0000-0002-3076-5499	Catherine Roussey	https://orcid.org/0000-0002-5872-5034	Juliette Raphel	2023-02-03T00:00:00Z	CR_Experts	many subspecies of Daucus Carota can be eaten and used as forage : the most well known is Daucus Carota subsp. Sativus
fcu:Carottes_potageres	carotte potagère	fcu:def/hasReferenceScientificName	has reference scientific name	taxref:name/133744	Daucus carota subsp. sativus (Hoffm.) Schübl. & G.Martens, 1834	1	semapv:ManualMappingCuration	N:N	skos:Concept	skos:Concept	https://orcid.org/0000-0002-3076-5499	Catherine Roussey	https://orcid.org/0000-0002-5872-5034	Juliette Raphel	2023-02-03T00:00:00Z	CR_Experts	many subspecies of Daucus Carota can be eaten and used as forage : the most well known is Daucus Carota subsp. Sativus
fcu:Carottes_potageres	carotte potagère	fcu:def/hasInvalidTaxon	has invalid taxon	taxref:taxon/133735	Daucus carota subsp. gadecaei	1	semapv:ManualMappingCuration	N:N	skos:Concept	owl:Class	https://orcid.org/0000-0002-3076-5499	Catherine Roussey	https://orcid.org/0000-0002-5872-5034	Juliette Raphel	2023-02-03T00:00:00Z	CR_Experts	C'est une plante des pelouses sommitales rases de falaises maritimes. Plante endémique de France, connue pour l'instant en Bretagne et au Pays Basque. Source https://www.florealpes.com/
fcu:Carottes_potageres	carotte potagère	fcu:def/hasInvalidScientificName	has invalid scientific name	taxref:name/133735	Daucus carota subsp. gadecaei (Rouy & E.G.Camus) Heywood, 1968	1	semapv:ManualMappingCuration	N:N	skos:Concept	skos:Concept	https://orcid.org/0000-0002-3076-5499	Catherine Roussey	https://orcid.org/0000-0002-5872-5034	Juliette Raphel	2023-02-03T00:00:00Z	CR_Experts	C'est une plante des pelouses sommitales rases de falaises maritimes. Plante endémique de France, connue pour l'instant en Bretagne et au Pays Basque. Source https://www.florealpes.com/
fcu:Carottes_fourrageres	carotte fourragère	fcu:def/hasInvalidTaxon	has invalid taxon	taxref:taxon/133735	Daucus carota subsp. gadecaei	1	semapv:ManualMappingCuration	N:N	skos:Concept	owl:Class	https://orcid.org/0000-0002-3076-5499	Catherine Roussey	https://orcid.org/0000-0002-5872-5034	Juliette Raphel	2023-02-03T00:00:00Z	CR_Experts	C'est une plante des pelouses sommitales rases de falaises maritimes. Plante endémique de France, connue pour l'instant en Bretagne et au Pays Basque. Source https://www.florealpes.com/
fcu:Carottes_fourrageres	carotte fourragère	fcu:def/hasInvalidScientificName	has invalid scientific name	taxref:name/133735	Daucus carota subsp. gadecaei (Rouy & E.G.Camus) Heywood, 1968	1	semapv:ManualMappingCuration	N:N	skos:Concept	skos:Concept	https://orcid.org/0000-0002-3076-5499	Catherine Roussey	https://orcid.org/0000-0002-5872-5034	Juliette Raphel	2023-02-03T00:00:00Z	CR_Experts	C'est une plante des pelouses sommitales rases de falaises maritimes. Plante endémique de France, connue pour l'instant en Bretagne et au Pays Basque. Source https://www.florealpes.com/
fcu:Vignes_cultivees	vigne cultivée	fcu:def/hasReferenceTaxon	has reference taxon	taxref:taxon/129968	Vitis vinifera	1	semapv:ManualMappingCuration	N:N	skos:Concept	owl:Class	https://orcid.org/0000-0002-3076-5499	Catherine Roussey	https://orcid.org/0000-0001-9968-8228 | https://orcid.org/0000-0002-7516-8727	Thierry Lacombe | Olivier Yobregat	2023-02-14T00:00:00Z	CR_Experts	The majority of the world's cultivated vines can be traced back to Vitis Vinifera subsp. Vinifera, but there are also many interspecific hybrids of Vitis Vinifera specie that are also cultivated.
fcu:Vignes_cultivees	vigne cultivée	fcu:def/hasReferenceScientificName	has reference scientific name	taxref:name/129968	Vitis vinifera L., 1753	1	semapv:ManualMappingCuration	N:N	skos:Concept	skos:Concept	https://orcid.org/0000-0002-3076-5499	Catherine Roussey	https://orcid.org/0000-0001-9968-8228 | https://orcid.org/0000-0002-7516-8727	Thierry Lacombe | Olivier Yobregat	2023-02-14T00:00:00Z	CR_Experts	The majority of the world's cultivated vines can be traced back to Vitis Vinifera subsp. Vinifera, but there are also many interspecific hybrids of Vitis Vinifera specie that are also cultivated.
fcu:Vignes_cultivees	vigne cultivée	fcu:def/hasReferenceTaxon	has reference taxon	taxref:taxon/142452	Vitis vinifera subsp. vinifera	1	semapv:ManualMappingCuration	N:N	skos:Concept	owl:Class	https://orcid.org/0000-0002-3076-5499	Catherine Roussey	https://orcid.org/0000-0001-9968-8228 | https://orcid.org/0000-0002-7516-8727	Thierry Lacombe | Olivier Yobregat	2023-02-14T00:00:00Z	CR_Experts	The majority of the world's cultivated vines can be traced back to Vitis Vinifera subsp. Vinifera, but there are also many interspecific hybrids of Vitis Vinifera specie that are also cultivated.
fcu:Vignes_cultivees	vigne cultivée	fcu:def/hasReferenceScientificName	has reference scientific name	taxref:name/142452	Vitis vinifera subsp. vinifera L., 1753	1	semapv:ManualMappingCuration	N:N	skos:Concept	skos:Concept	https://orcid.org/0000-0002-3076-5499	Catherine Roussey	https://orcid.org/0000-0001-9968-8228 | https://orcid.org/0000-0002-7516-8727	Thierry Lacombe | Olivier Yobregat	2023-02-14T00:00:00Z	CR_Experts	The majority of the world's cultivated vines can be traced back to Vitis Vinifera subsp. Vinifera, but there are also many interspecific hybrids of Vitis Vinifera specie that are also cultivated.
fcu:Vignes_cultivees	vigne cultivée	fcu:def/hasInvalidTaxon	has invalid taxon	taxref:taxon/142451	Vitis vinifera subsp. sylvestris	1	semapv:ManualMappingCuration	1:1	skos:Concept	owl:Class	https://orcid.org/0000-0002-3076-5499	Catherine Roussey	https://orcid.org/0000-0001-9968-8228 | https://orcid.org/0000-0002-7516-8727	Thierry Lacombe | Olivier Yobregat	2023-02-14T00:00:00Z	CR_Experts	Vitis Vinifera subsp. Sylvestris is not cultivated, it is studied and conserved for heritage and scientific reasons
fcu:Vignes_cultivees	vigne cultivée	fcu:def/hasInvalidScientificName	has invalid scientific name	taxref:name/142451	Vitis vinifera subsp. sylvestris (C.C.Gmel.) Hegi, 1925	1	semapv:ManualMappingCuration	1:1	skos:Concept	skos:Concept	https://orcid.org/0000-0002-3076-5499	Catherine Roussey	https://orcid.org/0000-0001-9968-8228 | https://orcid.org/0000-0002-7516-8727	Thierry Lacombe | Olivier Yobregat	2023-02-14T00:00:00Z	CR_Experts	Vitis Vinifera subsp. Sylvestris is not cultivated, it is studied and conserved for heritage and scientific reasons
fcu:Vignes_agrement	vigne agrément	fcu:def/hasReferenceTaxon	has reference taxon	taxref:taxon/112465	Parthenocissus quinquefolia	1	semapv:ManualMappingCuration	N:N	skos:Concept	owl:Class	https://orcid.org/0000-0002-3076-5499	Catherine Roussey	https://orcid.org/0000-0001-9968-8228 | https://orcid.org/0000-0002-7516-8727	Thierry Lacombe | Olivier Yobregat	2023-02-14T00:00:00Z	CR_Experts	Ornamental vines should be aligned with Parthenocissus Quinquefolia and Parthenocissus Tricuspidata
fcu:Vignes_agrement	vigne agrément	fcu:def/hasReferenceScientificName	has reference scientific name	taxref:name/112465	Parthenocissus quinquefolia (L.) Planch., 1887	1	semapv:ManualMappingCuration	N:N	skos:Concept	skos:Concept	https://orcid.org/0000-0002-3076-5499	Catherine Roussey	https://orcid.org/0000-0001-9968-8228 | https://orcid.org/0000-0002-7516-8727	Thierry Lacombe | Olivier Yobregat	2023-02-14T00:00:00Z	CR_Experts	Ornamental vines should be aligned with Parthenocissus Quinquefolia and Parthenocissus Tricuspidata
fcu:Vignes_agrement	vigne agrément	fcu:def/hasReferenceTaxon	has reference taxon	taxref:taxon/112467	Parthenocissus tricuspidata	1	semapv:ManualMappingCuration	N:1	skos:Concept	owl:Class	https://orcid.org/0000-0002-3076-5499	Catherine Roussey	https://orcid.org/0000-0001-9968-8228 | https://orcid.org/0000-0002-7516-8727	Thierry Lacombe | Olivier Yobregat	2023-02-14T00:00:00Z	CR_Experts	Ornamental vines should be aligned with Parthenocissus Quinquefolia and Parthenocissus Tricuspidata
fcu:Vignes_agrement	vigne agrément	fcu:def/hasReferenceScientificName	has reference scientific name	taxref:name/112467	Parthenocissus tricuspidata (Siebold & Zucc.) Planch., 1887	1	semapv:ManualMappingCuration	N:1	skos:Concept	skos:Concept	https://orcid.org/0000-0002-3076-5499	Catherine Roussey	https://orcid.org/0000-0001-9968-8228 | https://orcid.org/0000-0002-7516-8727	Thierry Lacombe | Olivier Yobregat	2023-02-14T00:00:00Z	CR_Experts	Ornamental vines should be aligned with Parthenocissus Quinquefolia and Parthenocissus Tricuspidata
fcu:Vignes_rouges	vigne rouge	fcu:def/hasReferenceTaxon	has reference taxon	taxref:taxon/129968	Vitis vinifera	1	semapv:ManualMappingCuration	N:N	skos:Concept	owl:Class	https://orcid.org/0000-0002-3076-5499	Catherine Roussey	https://orcid.org/0000-0001-9968-8228 | https://orcid.org/0000-0002-7516-8727	Thierry Lacombe | Olivier Yobregat	2023-02-14T00:00:00Z	CR_Experts	"Red grapevine" can refer to several pharmaceutical preparations, some from Vitis Vinifera subsp Vinifera, and others from Parthenocissus (especially Quinquefolia).
fcu:Vignes_rouges	vigne rouge	fcu:def/hasReferenceScientificName	has reference scientific name	taxref:name/129968	Vitis vinifera L., 1753	1	semapv:ManualMappingCuration	N:N	skos:Concept	skos:Concept	https://orcid.org/0000-0002-3076-5499	Catherine Roussey	https://orcid.org/0000-0001-9968-8228 | https://orcid.org/0000-0002-7516-8727	Thierry Lacombe | Olivier Yobregat	2023-02-14T00:00:00Z	CR_Experts	"Red grapevine" can refer to several pharmaceutical preparations, some from Vitis Vinifera subsp Vinifera, and others from Parthenocissus (especially Quinquefolia).
fcu:Vignes_rouges	vigne rouge	fcu:def/hasReferenceTaxon	has reference taxon	taxref:taxon/142452	Vitis vinifera subsp. vinifera	1	semapv:ManualMappingCuration	N:N	skos:Concept	owl:Class	https://orcid.org/0000-0002-3076-5499	Catherine Roussey	https://orcid.org/0000-0001-9968-8228 | https://orcid.org/0000-0002-7516-8727	Thierry Lacombe | Olivier Yobregat	2023-02-14T00:00:00Z	CR_Experts	"Red grapevine" can refer to several pharmaceutical preparations, some from Vitis Vinifera subsp Vinifera, and others from Parthenocissus (especially Quinquefolia).
fcu:Vignes_rouges	vigne rouge	fcu:def/hasReferenceScientificName	has reference scientific name	taxref:name/142452	Vitis vinifera subsp. vinifera L., 1753	1	semapv:ManualMappingCuration	N:N	skos:Concept	skos:Concept	https://orcid.org/0000-0002-3076-5499	Catherine Roussey	https://orcid.org/0000-0001-9968-8228 | https://orcid.org/0000-0002-7516-8727	Thierry Lacombe | Olivier Yobregat	2023-02-14T00:00:00Z	CR_Experts	"Red grapevine" can refer to several pharmaceutical preparations, some from Vitis Vinifera subsp Vinifera, and others from Parthenocissus (especially Quinquefolia).
fcu:Vignes_rouges	vigne rouge	fcu:def/hasReferenceTaxon	has reference taxon	taxref:taxon/112465	Parthenocissus quinquefolia	1	semapv:ManualMappingCuration	N:N	skos:Concept	owl:Class	https://orcid.org/0000-0002-3076-5499	Catherine Roussey	https://orcid.org/0000-0001-9968-8228 | https://orcid.org/0000-0002-7516-8727	Thierry Lacombe | Olivier Yobregat	2023-02-14T00:00:00Z	CR_Experts	"Red grapevine" can refer to several pharmaceutical preparations, some from Vitis Vinifera subsp Vinifera, and others from Parthenocissus (especially Quinquefolia).
fcu:Vignes_rouges	vigne rouge	fcu:def/hasReferenceScientificName	has reference scientific name	taxref:name/112465	Parthenocissus quinquefolia (L.) Planch., 1887	1	semapv:ManualMappingCuration	N:N	skos:Concept	skos:Concept	https://orcid.org/0000-0002-3076-5499	Catherine Roussey	https://orcid.org/0000-0001-9968-8228 | https://orcid.org/0000-0002-7516-8727	Thierry Lacombe | Olivier Yobregat	2023-02-14T00:00:00Z	CR_Experts	"Red grapevine" can refer to several pharmaceutical preparations, some from Vitis Vinifera subsp Vinifera, and others from Parthenocissus (especially Quinquefolia).
fcu:Chicorees_potageres	chicorée potagère	fcu:def/hasReferenceTaxon	has reference taxon	taxref:taxon/91165	Cichorium endivia	1	semapv:ManualMappingCuration	N:N	skos:Concept	owl:Class	https://orcid.org/0000-0002-3076-5499	Catherine Roussey	https://orcid.org/0000-0002-5872-5034	Juliette Raphel	2023-02-14T00:00:00Z	CR_Experts	chicorées potagères ainsi sont toutes de l'espèce “Cichorium endivia
fcu:Chicorees_potageres	chicorée potagère	fcu:def/hasReferenceScientificName	has reference scientific name	taxref:name/91165	Cichorium endivia L., 1753	1	semapv:ManualMappingCuration	N:N	skos:Concept	skos:Concept	https://orcid.org/0000-0002-3076-5499	Catherine Roussey	https://orcid.org/0000-0002-5872-5034	Juliette Raphel	2023-02-14T00:00:00Z	CR_Experts	chicorées potagères ainsi sont toutes de l'espèce “Cichorium endivia
fcu:Chicorees_potageres	chicorée potagère	fcu:def/hasReferenceTaxon	has reference taxon	taxref:taxon/91169	Cichorium intybus	1	semapv:ManualMappingCuration	N:N	skos:Concept	owl:Class	https://orcid.org/0000-0002-3076-5499	Catherine Roussey	https://orcid.org/0000-0002-5872-5034	Juliette Raphel	2023-02-14T00:00:00Z	CR_Experts	les chicorées amères sont aussi des chicorées potagères
fcu:Chicorees_potageres	chicorée potagère	fcu:def/hasReferenceScientificName	has reference scientific name	taxref:name/91169	Cichorium intybus L., 1753	1	semapv:ManualMappingCuration	N:N	skos:Concept	skos:Concept	https://orcid.org/0000-0002-3076-5499	Catherine Roussey	https://orcid.org/0000-0002-5872-5034	Juliette Raphel	2023-02-14T00:00:00Z	CR_Experts	les chicorées amères sont aussi des chicorées potagères
fcu:Chicorees_frisees	chicorée frisée	fcu:def/hasReferenceTaxon	has reference taxon	taxref:taxon/91165	Cichorium endivia	1	semapv:ManualMappingCuration	N:N	skos:Concept	owl:Class	https://orcid.org/0000-0002-3076-5499	Catherine Roussey	https://orcid.org/0000-0002-5872-5034	Juliette Raphel	2023-02-14T00:00:00Z	CR_Geves	present in GEVES catalogue
fcu:Chicorees_frisees	chicorée frisée	fcu:def/hasReferenceScientificName	has reference scientific name	taxref:name/91165	Cichorium endivia L., 1753	1	semapv:ManualMappingCuration	N:N	skos:Concept	skos:Concept	https://orcid.org/0000-0002-3076-5499	Catherine Roussey	https://orcid.org/0000-0002-5872-5034	Juliette Raphel	2023-02-14T00:00:00Z	CR_Geves	present in GEVES catalogue
fcu:Chicorees_frisees	chicorée frisée	fcu:def/hasReferenceTaxon	has reference taxon	taxref:taxon/716905	Cichorium endivia var. crispum	1	semapv:ManualMappingCuration	N:1	skos:Concept	owl:Class	https://orcid.org/0000-0002-3076-5499	Catherine Roussey	https://orcid.org/0000-0002-5872-5034	Juliette Raphel	2023-02-14T00:00:00Z	CR_C3PO_KB	present in C3PO KB
fcu:Chicorees_frisees	chicorée frisée	fcu:def/hasReferenceScientificName	has reference scientific name	taxref:name/716905	Cichorium endivia var. crispum (Mill.) Lam., 1785	1	semapv:ManualMappingCuration	N:1	skos:Concept	skos:Concept	https://orcid.org/0000-0002-3076-5499	Catherine Roussey	https://orcid.org/0000-0002-5872-5034	Juliette Raphel	2023-02-14T00:00:00Z	CR_C3PO_KB	present in C3PO KB
fcu:Chicorees_scaroles	chicorée scarole	fcu:def/hasReferenceTaxon	has reference taxon	taxref:taxon/91165	Cichorium endivia	1	semapv:ManualMappingCuration	N:N	skos:Concept	owl:Class	https://orcid.org/0000-0002-3076-5499	Catherine Roussey	https://orcid.org/0000-0002-5872-5034	Juliette Raphel	2023-02-14T00:00:00Z	CR_Geves	present in GEVES catalogue
fcu:Chicorees_scaroles	chicorée scarole	fcu:def/hasReferenceScientificName	has reference scientific name	taxref:name/91165	Cichorium endivia L., 1753	1	semapv:ManualMappingCuration	N:N	skos:Concept	skos:Concept	https://orcid.org/0000-0002-3076-5499	Catherine Roussey	https://orcid.org/0000-0002-5872-5034	Juliette Raphel	2023-02-14T00:00:00Z	CR_Geves	present in GEVES catalogue
fcu:Chicorees_scaroles	chicorée scarole	fcu:def/hasReferenceTaxon	has reference taxon	taxref:taxon/718669	Cichorium endivia var. latifolium	1	semapv:ManualMappingCuration	N:1	skos:Concept	owl:Class	https://orcid.org/0000-0002-3076-5499	Catherine Roussey	https://orcid.org/0000-0002-5872-5034	Juliette Raphel	2023-02-14T00:00:00Z	CR_C3PO_KB	present in C3PO KB
fcu:Chicorees_scaroles	chicorée scarole	fcu:def/hasReferenceScientificName	has reference scientific name	taxref:name/718669	Cichorium endivia var. latifolium Lam., 1783	1	semapv:ManualMappingCuration	N:1	skos:Concept	skos:Concept	https://orcid.org/0000-0002-3076-5499	Catherine Roussey	https://orcid.org/0000-0002-5872-5034	Juliette Raphel	2023-02-14T00:00:00Z	CR_C3PO_KB	present in C3PO KB
fcu:Chicorees_de_Bruxelles	chicorée de Bruxelle	fcu:def/hasReferenceTaxon	has reference taxon	taxref:taxon/91169	Cichorium intybus	1	semapv:ManualMappingCuration	N:N	skos:Concept	owl:Class	https://orcid.org/0000-0002-3076-5499	Catherine Roussey	https://orcid.org/0000-0002-5872-5034	Juliette Raphel	2023-02-14T00:00:00Z	CR_Geves	present in GEVES catalogue
fcu:Chicorees_de_Bruxelles	chicorée de Bruxelle	fcu:def/hasReferenceScientificName	has reference scientific name	taxref:name/91169	Cichorium intybus L., 1753	1	semapv:ManualMappingCuration	N:N	skos:Concept	skos:Concept	https://orcid.org/0000-0002-3076-5499	Catherine Roussey	https://orcid.org/0000-0002-5872-5034	Juliette Raphel	2023-02-14T00:00:00Z	CR_Geves	present in GEVES catalogue
fcu:Chicorees_de_Bruxelles	chicorée de Bruxelle	fcu:def/hasReferenceTaxon	has reference taxon	taxref:taxon/145530	Cichorium intybus var. foliosum	1	semapv:ManualMappingCuration	N:N	skos:Concept	owl:Class	https://orcid.org/0000-0002-3076-5499	Catherine Roussey	https://orcid.org/0000-0002-5872-5034	Juliette Raphel	2023-02-14T00:00:00Z	CR_C3PO_KB	present in C3PO KB
fcu:Chicorees_de_Bruxelles	chicorée de Bruxelle	fcu:def/hasReferenceScientificName	has reference scientific name	taxref:name/145530	Cichorium intybus var. foliosum Hegi, 1928	1	semapv:ManualMappingCuration	N:N	skos:Concept	skos:Concept	https://orcid.org/0000-0002-3076-5499	Catherine Roussey	https://orcid.org/0000-0002-5872-5034	Juliette Raphel	2023-02-14T00:00:00Z	CR_C3PO_KB	present in C3PO KB
fcu:Chicorees_ameres_potageres	chicorée amère potagère	fcu:def/hasReferenceTaxon	has reference taxon	taxref:taxon/91169	Cichorium intybus	1	semapv:ManualMappingCuration	N:N	skos:Concept	owl:Class	https://orcid.org/0000-0002-3076-5499	Catherine Roussey	https://orcid.org/0000-0002-5872-5034	Juliette Raphel	2023-02-14T00:00:00Z	CR_Experts	les chicorées amères potagères sont toutes de l'espece cichorium intybus
fcu:Chicorees_ameres_potageres	chicorée amère potagère	fcu:def/hasReferenceScientificName	has reference scientific name	taxref:name/91169	Cichorium intybus L., 1753	1	semapv:ManualMappingCuration	N:N	skos:Concept	skos:Concept	https://orcid.org/0000-0002-3076-5499	Catherine Roussey	https://orcid.org/0000-0002-5872-5034	Juliette Raphel	2023-02-14T00:00:00Z	CR_Experts	les chicorées amères potagères sont toutes de l'espece cichorium intybus
fcu:Chicorees_barbe_de_capucin	chicorée barbe de capucin	fcu:def/hasReferenceTaxon	has reference taxon	taxref:taxon/91169	Cichorium intybus	1	semapv:ManualMappingCuration	N:N	skos:Concept	owl:Class	https://orcid.org/0000-0002-3076-5499	Catherine Roussey	https://orcid.org/0000-0002-5872-5034	Juliette Raphel	2023-02-14T00:00:00Z	CR_Experts	l'espèce parente de la variété Cichorium intybus var. Foliosium
fcu:Chicorees_barbe_de_capucin	chicorée barbe de capucin	fcu:def/hasReferenceScientificName	has reference scientific name	taxref:name/91169	Cichorium intybus L., 1753	1	semapv:ManualMappingCuration	N:N	skos:Concept	skos:Concept	https://orcid.org/0000-0002-3076-5499	Catherine Roussey	https://orcid.org/0000-0002-5872-5034	Juliette Raphel	2023-02-14T00:00:00Z	CR_Experts	l'espèce parente de la variété Cichorium intybus var. Foliosium
fcu:Chicorees_barbe_de_capucin	chicorée barbe de capucin	fcu:def/hasReferenceTaxon	has reference taxon	taxref:taxon/145530	Cichorium intybus var. foliosum	1	semapv:ManualMappingCuration	N:N	skos:Concept	owl:Class	https://orcid.org/0000-0002-3076-5499	Catherine Roussey	https://orcid.org/0000-0002-5872-5034	Juliette Raphel	2023-02-14T00:00:00Z	CR_Experts	La chicorée barbe de capucin est principalement liée au taxon de rang variété Cichorium intybus var. Foliosum
fcu:Chicorees_barbe_de_capucin	chicorée barbe de capucin	fcu:def/hasReferenceScientificName	has reference scientific name	taxref:name/145530	Cichorium intybus var. foliosum Hegi, 1928	1	semapv:ManualMappingCuration	N:N	skos:Concept	skos:Concept	https://orcid.org/0000-0002-3076-5499	Catherine Roussey	https://orcid.org/0000-0002-5872-5034	Juliette Raphel	2023-02-14T00:00:00Z	CR_Experts	La chicorée barbe de capucin est principalement liée au taxon de rang variété Cichorium intybus var. Foliosum
fcu:Chicorees_pain_de_sucre	chicorée pain de sucre	fcu:def/hasReferenceTaxon	has reference taxon	taxref:taxon/91169	Cichorium intybus	1	semapv:ManualMappingCuration	1:N	skos:Concept	owl:Class	https://orcid.org/0000-0002-3076-5499	Catherine Roussey	https://orcid.org/0000-0002-5872-5034	Juliette Raphel	2023-02-14T00:00:00Z	CR_Experts	l'espece parente de la forme “Cichorium intybus var. foliosum Hegi f. cylindricum”
fcu:Chicorees_pain_de_sucre	chicorée pain de sucre	fcu:def/hasReferenceScientificName	has reference scientific name	taxref:name/91169	Cichorium intybus L., 1753	1	semapv:ManualMappingCuration	1:N	skos:Concept	skos:Concept	https://orcid.org/0000-0002-3076-5499	Catherine Roussey	https://orcid.org/0000-0002-5872-5034	Juliette Raphel	2023-02-14T00:00:00Z	CR_Experts	l'espece parente de la forme “Cichorium intybus var. foliosum Hegi f. cylindricum”
fcu:Chicorees_pain_de_sucre	chicorée pain de sucre	fcu:def/hasGenericTaxon	has generic taxon	taxref:taxon/145530	Cichorium intybus var. foliosum	1	semapv:ManualMappingCuration	1:1	skos:Concept	owl:Class	https://orcid.org/0000-0002-3076-5499	Catherine Roussey	https://orcid.org/0000-0002-5872-5034	Juliette Raphel	2023-02-14T00:00:00Z	CR_Experts	La chicorée pain de sucre est liée au taxon de rang forme “Cichorium intybus var. foliosum Hegi f. cylindricum” (source Wikipedia) qui n’existe pas dans TAXREF. Son parent le taxon de rang variété “Cichorium intybus var. foliosum” existe dans TAXREF.
fcu:Chicorees_pain_de_sucre	chicorée pain de sucre	fcu:def/hasGenericScientificName	has generic scientific name	taxref:name/145530	Cichorium intybus var. foliosum Hegi, 1928	1	semapv:ManualMappingCuration	1:1	skos:Concept	skos:Concept	https://orcid.org/0000-0002-3076-5499	Catherine Roussey	https://orcid.org/0000-0002-5872-5034	Juliette Raphel	2023-02-14T00:00:00Z	CR_Experts	La chicorée pain de sucre est liée au taxon de rang forme “Cichorium intybus var. foliosum Hegi f. cylindricum” (source Wikipedia) qui n’existe pas dans TAXREF. Son parent le taxon de rang variété “Cichorium intybus var. foliosum” existe dans TAXREF.
fcu:Chicorees_rouges	chicorée rouge	fcu:def/hasReferenceTaxon	has reference taxon	taxref:taxon/91169	Cichorium intybus	1	semapv:ManualMappingCuration	1:N	skos:Concept	owl:Class	https://orcid.org/0000-0002-3076-5499	Catherine Roussey	https://orcid.org/0000-0002-5872-5034	Juliette Raphel	2023-02-14T00:00:00Z	CR_Geves| CR_Experts	La Cichorium intybus variété sylvestre, comprend une large gamme de chicorée salade aux pigmentations diverses (rouge, verte, blanche, panachée), comme la « Chioggia » ou encore le « Treviso. » Cette variété n'existe pas dans TAXREF.
fcu:Chicorees_rouges	chicorée rouge	fcu:def/hasReferenceScientificName	has reference scientific name	taxref:name/91169	Cichorium intybus L., 1753	1	semapv:ManualMappingCuration	1:N	skos:Concept	skos:Concept	https://orcid.org/0000-0002-3076-5499	Catherine Roussey	https://orcid.org/0000-0002-5872-5034	Juliette Raphel	2023-02-14T00:00:00Z	CR_Geves| CR_Experts	La Cichorium intybus variété sylvestre, comprend une large gamme de chicorée salade aux pigmentations diverses (rouge, verte, blanche, panachée), comme la « Chioggia » ou encore le « Treviso. » Cette variété n'existe pas dans TAXREF.
fcu:Chicorees_industrielles	chicorée industrielle	fcu:def/hasReferenceTaxon	has reference taxon	taxref:taxon/91169	Cichorium intybus	1	semapv:ManualMappingCuration	N:N	skos:Concept	owl:Class	https://orcid.org/0000-0002-3076-5499	Catherine Roussey	https://orcid.org/0000-0002-5872-5034	Juliette Raphel	2023-02-14T00:00:00Z	CR_Experts	espece parente de la variété cichorium intybus var sativum
fcu:Chicorees_industrielles	chicorée industrielle	fcu:def/hasReferenceScientificName	has reference scientific name	taxref:name/91169	Cichorium intybus L., 1753	1	semapv:ManualMappingCuration	N:N	skos:Concept	skos:Concept	https://orcid.org/0000-0002-3076-5499	Catherine Roussey	https://orcid.org/0000-0002-5872-5034	Juliette Raphel	2023-02-14T00:00:00Z	CR_Experts	espece parente de la variété cichorium intybus var sativum
fcu:Chicorees_industrielles	chicorée industrielle	fcu:def/hasReferenceTaxon	has reference taxon	taxref:taxon/613491	Cichorium intybus var. sativum	1	semapv:ManualMappingCuration	N:1	skos:Concept	owl:Class	https://orcid.org/0000-0002-3076-5499	Catherine Roussey	https://orcid.org/0000-0002-5872-5034	Juliette Raphel	2023-02-14T00:00:00Z	CR_Geves	present in GEVES catalogue
fcu:Chicorees_industrielles	chicorée industrielle	fcu:def/hasReferenceScientificName	has reference scientific name	taxref:name/613491	Cichorium intybus var. sativum Bisch., 1851	1	semapv:ManualMappingCuration	N:1	skos:Concept	skos:Concept	https://orcid.org/0000-0002-3076-5499	Catherine Roussey	https://orcid.org/0000-0002-5872-5034	Juliette Raphel	2023-02-14T00:00:00Z	CR_Geves	present in GEVES catalogue
fcu:Tomates	tomate	fcu:def/hasReferenceTaxon	has reference taxon	taxref:taxon/124070	Solanum lycopersicum	1		1:1	skos:Concept	owl:Class	https://orcid.org/0000-0002-3076-5499	Catherine Roussey	https://orcid.org/0000-0002-5872-5034	Juliette Raphel	2023-03-06T00:00:00Z	CR_Geves| CR_C3PO_KB	present in GEVES catalogue and C3PO_KB
fcu:Tomates	tomate	fcu:def/hasReferenceScientificName	has reference scientific name	taxref:name/124070	Solanum lycopersicum L., 1753	1		1:1	skos:Concept	skos:Concept	https://orcid.org/0000-0002-3076-5499	Catherine Roussey	https://orcid.org/0000-0002-5872-5034	Juliette Raphel	2023-03-06T00:00:00Z	CR_Geves| CR_C3PO_KB	present in GEVES catalogue and C3PO_KB
fcu:Tomates	tomate	fcu:def/hasSpecificTaxon	has specific taxon	taxref:taxon/639066	Solanum lycopersicum var. cerasiforme	1		1:1	skos:Concept	owl:Class	https://orcid.org/0000-0002-3076-5499	Catherine Roussey	https://orcid.org/0000-0002-5872-5034	Juliette Raphel	2023-03-06T00:00:00Z	CR_C3PO_KB	FCU does not contain Cherry tomato (tomate cerise ). Cherry tomato has for scientific name Solanum lycopersicum var. Cerasiforme
fcu:Tomates	tomate	fcu:def/hasSpecificScientificName	has specific scientific name	taxref:name/639066	Solanum lycopersicum var. cerasiforme (Alef.) Fosberg, 1955	1		1:1	skos:Concept	skos:Concept	https://orcid.org/0000-0002-3076-5499	Catherine Roussey	https://orcid.org/0000-0002-5872-5034	Juliette Raphel	2023-03-06T00:00:00Z	CR_C3PO_KB	FCU does not contain Cherry tomato (tomate cerise ). Cherry tomato has for scientific name Solanum lycopersicum var. Cerasiforme
